# Supplementary material for: An etude for post-pandemic practice: The impact of the COVID-19 pandemic on practice methods and instrumental technique
Source: Front Psychol. 2022 Dec 21;13:846953. doi: 10.3389/fpsyg.2022.846953 (PMC9810800; doi:10.3389/fpsyg.2022.846953)
Supplement: Supplementary file 1 [file Table_1.XLSX]

## Sheet: Sheet1
Anonymized person code	Gender	Age group	Instrument	Student Y/N	School-aged children Y/N	Teach Y/N	Practice time				Technique			IF larger, +ve impact			IF larger, Changed practice			Online Content			Habits			IF more, +ve impact			IF more, peers			self-made content concerts	self-made content tutorials	Digital tools			Habits			IF more, +ve impact
		1=20-34, 2=35-49, 3=50-64		y=1, n=0	y=1, n=0	y=1, n=0	More	Less	The Same	Fluctuating	Larger	Smaller	Same	Agree	Disagree	Not sure	Agree	Disagree	Not sure	Often	Sometimes	Never	More	Less	Same	Agree	Disagree	Not sure	Agree	Disagree	Not sure	Yes/No	Yes/No	Often	Sometimes	Never	More	Less	Same	Agree	Disagree	Not sure
P1	m	1	Tuba	1	0	0				1			1								1		1			1				1		1	0	1					1
P2	m	2	Trombone	1	1	1				1	1			1			1				1		1			1			1			1	0	1					1
P3	f	2	Cello	0	0	0				1			1								1		1					1		1		1	0	1			1			1
P4	f	2	Flute	0	1	1		1			1					1		1			1		1			1			1			1	0		1				1
P5	f	2	Piano	0	0	1			1				1									1			1							1	1		1		1			1
P6	m	1	Lute	1	0	0				1			1									1			1							1	0	1			1			1
P7	f	1	Cello	1	0	0		1			1				1			1				1			1							1	0	1			1					1
P8	m	2	Viola	0	1	1		1					1							1			1					1		1		1	0	1					1
P9	f	2	Singer	0	1	1		1					1									1			1							1	0		1				1
P10	m	3	Trombone	0	1	1			1		1			1			1					1			1							1	0	1					1
P11	f	3	Cello	0	1	1				1	1			1					1			1			1							0	1		1				1
P12	f	2	Shawm	0	0	1		1					1								1				1							1	1		1		1			1
P13	m	2	Gamba	0	0	1		1			1			1			1					1			1							1	0	1			1			1
P14	m	1	Singer	0	0	1	1				1			1				1			1		1			1				1		0	1	1			1			1
P15	f	1	Singer	0	0	1				1	1			1			1				1		1			1				1		0	1			1		1
P16	f	2	Bassoon	0	1	1		1				1										1			1							1	1	1			1			1
P17	m	2	Piano	0	1	1				1	1			1			1					1			1							0	0		1				1
P18	f	1	Violin	0	1	1		1				1										1			1							0	1	1			1			1
P19	m	1	Clarinet	1	1	1				1	1			1			1			1			1			1				1		1	1	1			1			1
P20	f	2	Cello	0	1	1		1					1									1			1							1	1	1			1			1
P21	m	1	Percussion	1	0	0				1	1					1			1			1			1							1	0	1					1
P22	m	1	Cello	1	0	0	1				1			1			1					1			1							1	1	1			1			1
				7	11	16	2	9	2	9	12	2	8	9	1	2	7	3	2	2	7	13	8	0	14	6	0	2	2	6	0	17	10	15	6	1	12	1	9	11	0	1
